# Supplementary material for: Dnmt3b Deficiency in Adipocyte Progenitor Cells Ameliorates Obesity in Female Mice
Source: Int J Mol Sci. 2026 Jan 15;27(2):861. doi: 10.3390/ijms27020861 (PMC12840943; doi:10.3390/ijms27020861)
Supplement: Supplementary file 1 [file ijms-27-00861-s001.zip]

Archive with 1 entries (1 files):
- ijms-4020252-supplementary.pdf
